# Supplementary material for: Familial history and prevalence of BRCA1, BRCA2 and TP53 pathogenic variants in HBOC Brazilian patients from a public healthcare service
Source: Sci Rep. 2022 Nov 3;12:18629. doi: 10.1038/s41598-022-23012-3 (PMC9633799; doi:10.1038/s41598-022-23012-3)
Supplement: Supplementary file 2 — Supplementary Information 2. [file 41598_2022_23012_MOESM2_ESM.xlsx]

## Sheet: Supplementary Table S2 
Supplementary Table S2. List of all variants detected in BRCA1, BRCA2 and TP53 genes, including variant annotation, ACMG/AMP criteria, gnomAD allele frequencies (non-cancer database v2.1.1), ClinVar classification, prediction scores, and spliceogenic predictions of variants classified as VUS. For details on the use of ACMG criteria, see the Full Legend sheet.
VARIANT ANNOTATION AND CLASSIFICATION (RefSeqs - BRCA1: LRG_292t1; NG_005905.2; NM_007294.3; NP_009225.1 | BRCA2: LRG_293t1; NG_012772.3; NM_000059.3; NP_000050.2 | TP53: LRG_321t1; NG_017013.2; NM_000546.5; NP_000537.3)													gnomAD Database (v2.1.1_non-cancer): https://gnomad.broadinstitute.org/ (08/2022). Minimum allele number across all variants: 213,528. Minimum allele number across all variants in any gnomAD continental population: 13,882 (date Aug-2022)				ClinVar Database: https://www.ncbi.nlm.nih.gov/clinvar/ (date: Jul-2021)					Prediction tools (date: Aug-2022)			Prediction of splicing alteration estimated for Variants of unknown significance (VUS) (date: Fev-2022)
GENE	HGVSc	HGVSp	1-letter abbreviation	Classification of pathogenicity	ACMG/AMP criteria (PMID: 25741868)	PMID (BS3 or PS3 criteira)	Proband Frequency	Mutation type	GRCh37/hg19 Chr	GRCh37/hg19 Position	Exon/Intron Location	dbSNP ID	gnomAD Allelic Frequency (AF): all gnomAD populations	gnomAD Maximum Allelic Frequency (MAF) in any gnomAD continental population: European (non-Finnish), African/African American, Latino/Admixed American, East Asian, and South Asian. BA1 ≥1% | BS1 ≥0.1% | PM2 ≤0.002% or absent.	gnomAD Homozygote Count: all gnomAD populations	gnomAD Maximum Homozygote Count in any gnomAD continental population: European (non-Finnish), African/African American, Latino/Admixed American, East Asian, and South Asian. BS2 ≥3 homozygotes.	Clinical significance	Conflicting interpretations of pathogenicity	Date last reviewed	Review status	VariationID	REVEL scores (missese variants): PP3 > 0.7 | BP4 < 0.4. But PP3 was awarded to variants classified as VUS when presenting ≥2 deleterious predictions in splicing alteration algorithms, regardless of REVEL score. PP3/BP4 were not awarded when PVS1 was applied, following CanVIG-UK Consensus Specification for Cancer Susceptibility Genes v2.16 (https://www.cangene-canvaruk.org/canvig-uk-guidance).	SpliceAI masked delta scores (synonymous and splicing-site/intronic variants): PP3 ≥ 0.2 | BP4 < 0.2 (splicing-site variants) | BP7 < 0.2 (synonymous variants). But PP3/BP4 were not awarded when PVS1 was applied, following CanVIG-UK Consensus Specification for Cancer Susceptibility Genes v2.16 (https://www.cangene-canvaruk.org/canvig-uk-guidance).	VarSome ratio of deleterious:benign predictions (applied to variants with REVEL score 0.4-0.7 or no REVEL score): PP3 ≥ 2:1 ratio | BP4 ≤ 1:2 ratio. But PP3 was awarded to variants classified as VUS when presenting ≥2 deleterious predictions in splicing alteration algorithms, regardless of VarSome ratio. PP3/BP4 were not awarded when PVS1 was applied, following CanVIG-UK Consensus Specification f…	VUS (variant type)	HEXplorer (deleterious prediction: ΔHZ_EI ≤-14)	HExoSplice (deleterious prediction: ΔtESRSeq Skip≤-0.5)	SpliceAI (deleterious prediction: Δ ≥0.2)	PP3: ≥2 deleterious predictions
BRCA1	c.21C>T	p.Arg7=	R7=	Benign (BV)	BS1 BS3 BP6 BP7	30209399	1	synonymous	chr17	41276093	exon 2	rs149402012	0.000570985	0.00592818	1	1	Benign	-	2017-06-29	reviewed by expert panel	136537	-	0.02	-	-	-	-	-	-
BRCA1	c.85G>T	p.Glu29Ter	E29*	Pathogenic (PV)	PVS1 PS3 PM2_Supporting PP5	30209399	1	nonsense	chr17	41267792	exon 3	rs80357443	-	-	-	-	Pathogenic	-	2016-09-08	reviewed by expert panel	37707	-	-	5	-	-	-	-	-
BRCA1	c.114G>A	p.Lys38=	K38=	Benign (BV)	BA1 BS3 BP6 BP7	30209399	1	synonymous	chr17	41267763	exon 3	rs1800062	0.00426872	0.0387815	18	15	Benign	-	2015-01-12	reviewed by expert panel	54146	-	0	-	-	-	-	-	-
BRCA1	c.135-5T>C	-	-	Likely benign (LBV)	BS3 BP4 PM2_Supporting	30209399	1	splicing-site / intronic	chr17	41258555	intron 3	rs587781916	-	-	-	-	Conflicting interpretations of pathogenicity	Likely benign(1);Uncertain significance(4)	2020-11-25	criteria provided, conflicting interpretations	141658	-	0.04	-	-	-	-	-	-
BRCA1	c.211A>G	p.Arg71Gly	R71G	Pathogenic (PV)	PS3 PS4 PM5 PM2_Supporting PP3 PP5	30209399	1	missense	chr17	41258474	exon 5	rs80357382	4.25e-06	9.78263e-06	0	0	Pathogenic	-	2019-06-18	reviewed by expert panel	17693	0.866	-	3.25	-	-	-	-	-
BRCA1	c.301+8T>C	-	-	Benign (BV)	BS1 BS3 BP4 BP6	30209399	1	splicing-site / intronic	chr17	41256877	intron 6	rs80358101	0.000179054	0.00148255	0	0	Benign	-	2019-06-18	reviewed by expert panel	125666	-	0.06	-	-	-	-	-	-
BRCA1	c.301+12A>C	-	-	Likely benign (LBV)	BP4 BP6 PM2_Supporting	-	1	splicing-site / intronic	chr17	41256873	intron 6	rs863224757	4.22551e-06	9.75039e-06	0	0	Likely benign	-	2020-12-06	criteria provided, multiple submitters, no conflicts	216660	-	0.03	-	-	-	-	-	-
BRCA1	c.441+2T>A	-	-	Pathogenic (PV)	PVS1 PS3 PM2_Supporting PP5	24884479	2	splicing-site / intronic	chr17	41256137	intron 7	rs397509173	-	-	-	-	Pathogenic/Likely pathogenic	-	2019-12-27	criteria provided, multiple submitters, no conflicts	55196	-	0.9976	4	-	-	-	-	-
BRCA1	c.441+8C>T	-	-	Variant of unknown significance (VUS)	BP4	-	1	splicing-site / intronic	chr17	41256131	intron 7	rs756130118	8.52697e-06	6.69031e-05	0	0	Uncertain significance	-	2019-06-07	criteria provided, single submitter	921259	-	0	-	splicing-site / intronic	na	na	0	-
BRCA1	c.470_471del	p.Ser157Ter	S157*	Pathogenic (PV)	PVS1 PM2_Supporting PP5	-	1	nonsense	chr17	41251868-41251869	exon 08	rs80357887	-	-	-	-	Pathogenic	-	2016-04-22	reviewed by expert panel	37608	-	-	-	-	-	-	-	-
BRCA1	c.488G>C	p.Arg163Thr	R163T	Variant of unknown significance (VUS)	PM2_Supporting	-	1	missense	chr17	41251851	exon 08	rs1369043501	-	-	-	-	Uncertain significance	-	2020-10-04	criteria provided, multiple submitters, no conflicts	531359	0.59	-	0.7	missense	19.76	-0.6208	0.01	-
BRCA1	c.557C>A	p.Ser186Tyr	S186Y	Benign (BV)	BS1 BS2 BS3 BP6 PP3	23867111, 32546644	1	missense	chr17	41249297	exon 09	rs55688530	0.000872971	0.00912254	3	3	Benign	-	2015-08-10	reviewed by expert panel	55635	0.776	-	3	-	-	-	-	-
BRCA1	c.591C>T	p.Cys197=	C197=	Likely benign (LBV)	BS1 BP6 BP7	-	2	synonymous	chr17	41249263	exon 09	rs1799965	0.00153248	0.00168504	0	0	Benign	-	2017-06-29	reviewed by expert panel	55642	-	0.1304	-	-	-	-	-	-
BRCA1	c.791_794del	p.Ser264fs	S264fs	Pathogenic (PV)	PVS1 PM2_Supporting PP5	-	1	frameshift	chr17	41246754-41246757	exon 11	rs80357707	-	-	-	-	Pathogenic	-	2020-06-21	criteria provided, multiple submitters, no conflicts	55705	-	-	-	-	-	-	-	-
BRCA1	c.1067A>G	p.Gln356Arg	Q356R	Benign (BV)	BA1 BP6	-	13	missense	chr17	41246481	exon 11	rs1799950	0.0465574	0.0654729	418	267	Benign	-	2015-08-10	reviewed by expert panel	41803	0.417	-	0.555556	-	-	-	-	-
BRCA1	c.1687C>T	p.Gln563Ter	Q563*	Pathogenic (PV)	PVS1 PS3 PP5	12393792	1	nonsense	chr17	41245861	exon 11	rs80356898	2.54308e-05	5.8682e-05	0	0	Pathogenic	-	2016-04-22	reviewed by expert panel	37426	-	-	2	-	-	-	-	-
BRCA1	c.1881C>G	p.Val627=	V627=	Variant of unknown significance (VUS)	BP7	-	1	synonymous	chr17	41245667	exon 11	rs80356838	4.10356e-05	9.32203e-05	0	0	Conflicting interpretations of pathogenicity	Likely benign(2);Uncertain significance(6)	2021-03-21	criteria provided, conflicting interpretations	54378	-	0.01	-	synonymous	-11.28	1.275	0.01	-
BRCA1	c.1971A>G	p.Gln657=	Q657=	Benign (BV)	BA1 BP6 BP7	-	3	synonymous	chr17	41245577	exon 11	rs28897679	0.00215673	0.022658	5	5	Benign	-	2015-01-12	reviewed by expert panel	54424	-	0	-	-	-	-	-	-
BRCA1	c.2077G>A	p.Asp693Asn	D693N	Benign (BV)	BA1 BP4 BP6	-	26	missense	chr17	41245471	exon 11	rs4986850	0.0577232	0.0768141	587	328	Benign	-	2015-08-10	reviewed by expert panel	41808	0.126	-	0.153846	-	-	-	-	-
BRCA1	c.2082C>T	p.Ser694=	S694=	Benign (BV)	BA1 BP6 BP7	-	122	synonymous	chr17	41245466	exon 11	rs1799949	0.350135	0.503999	17232	6305	Benign	-	2015-01-12	reviewed by expert panel	125536	-	0	-	-	-	-	-	-
BRCA1	c.2167A>G	p.Asn723Asp	N723D	Likely benign (LBV)	BS1 BP4 BP6	-	1	missense	chr17	41245381	exon 11	rs4986845	0.000597519	0.00548143	0	0	Benign	-	2015-08-10	reviewed by expert panel	37454	0.363	-	0.133333	-	-	-	-	-
BRCA1	c.2311T>C	p.Leu771=	L771=	Benign (BV)	BA1 BP6 BP7	-	121	synonymous	chr17	41245237	exon 11	rs16940	0.343747	0.503181	16795	6279	Benign	-	2015-01-12	reviewed by expert panel	125554	-	0	-	-	-	-	-	-
BRCA1	c.2458A>G	p.Lys820Glu	K820E	Benign (BV)	BA1 BP4 BP6	-	3	missense	chr17	41245090	exon 11	rs56082113	0.00313887	0.0327827	13	13	Benign	-	2015-08-10	reviewed by expert panel	41810	0.237	-	0.0666667	-	-	-	-	-
BRCA1	c.2521C>T	p.Arg841Trp	R841W	Likely benign (LBV)	BS1 BP4 BP6	-	3	missense	chr17	41245027	exon 11	rs1800709	0.00158638	0.00238313	1	1	Benign	-	2015-08-10	reviewed by expert panel	17681	0.355	-	0.307692	-	-	-	-	-
BRCA1	c.2612C>T	p.Pro871Leu	P871L	Benign (BV)	BA1 BP4 BP6	-	181	missense	chr17	41244936	exon 11	rs799917	0.414292	0.820185	25783	7932	Benign	-	2015-08-10	reviewed by expert panel	41812	0.14	-	0.0666667	-	-	-	-	-
BRCA1	c.3113A>G	p.Glu1038Gly	E1038G	Benign (BV)	BA1 BP4 BP6	-	125	missense	chr17	41244435	exon 11	rs16941	0.344563	0.503375	16888	6346	Benign	-	2015-08-10	reviewed by expert panel	41815	0.227	-	0.5	-	-	-	-	-
BRCA1	c.3119G>A	p.Ser1040Asn	S1040N	Benign (BV)	BA1 BP4 BP6	-	14	missense	chr17	41244429	exon 11	rs4986852	0.0126246	0.0200784	26	18	Benign	-	2015-08-10	reviewed by expert panel	17670	0.376	-	0.153846	-	-	-	-	-
BRCA1	c.3400G>T	p.Glu1134Ter	E1134*	Pathogenic (PV)	PVS1 PS4 PM2_Supporting PP5	-	1	nonsense	chr17	41244148	exon 11	rs80357018	4.23209e-06	9.75343e-06	0	0	Pathogenic	-	2016-04-22	reviewed by expert panel	37529	-	-	2	-	-	-	-	-
BRCA1	c.3418A>G	p.Ser1140Gly	S1140G	Benign (BV)	BA1 BS3 BP4 BP6	23867111, 32546644	10	missense	chr17	41244130	exon 11	rs2227945	0.00336244	0.0343524	19	19	Benign	-	2015-08-10	reviewed by expert panel	41817	0.069	-	0.0666667	-	-	-	-	-
BRCA1	c.3548A>G	p.Lys1183Arg	K1183R	Benign (BV)	BA1 BP4 BP6	-	126	missense	chr17	41244000	exon 11	rs16942	0.350088	0.503735	17207	6292	Benign	-	2015-08-10	reviewed by expert panel	41818	0.067	-	0.0666667	-	-	-	-	-
BRCA1	c.3600G>T	p.Gln1200His	Q1200H	Likely benign (LBV)	BP4 BP6	-	1	missense	chr17	41243948	exon 11	rs56214134	0.000119456	0.000713511	0	0	Benign	-	2019-06-18	reviewed by expert panel	54931	0.457	-	0.307692	-	-	-	-	-
BRCA1	c.3601G>A	p.Gly1201Ser	G1201S	Likely benign (LBV)	BS3 BP4 BP6 PM2_Supporting	32546644	1	missense	chr17	41243947	exon 11	rs55725337	4.2284e-06	9.7561e-06	0	0	Likely benign	-	2020-11-14	criteria provided, multiple submitters, no conflicts	54932	0.395	-	0.125	-	-	-	-	-
BRCA1	c.3637G>A	p.Glu1213Lys	E1213K	Variant of unknown significance (VUS)	PM2_Supporting	-	1	missense	chr17	41243911	exon 11	-	-	-	-	-	-	-	-	-	-	0.531	-	1.66667	missense	-45.69	na	0	-
BRCA1	c.3708T>G	p.Asn1236Lys	N1236K	Likely benign (LBV)	BS3 BP4 BP6	23867111, 32546644	1	missense	chr17	41243840	exon 11	rs28897687	0.000238674	0.000512762	0	0	Benign	-	2019-06-18	reviewed by expert panel	54970	0.371	-	0.133333	-	-	-	-	-
BRCA1	c.3746C>G	p.Thr1249Ser	T1249S	Variant of unknown significance (VUS)	BP4	-	1	missense	chr17	41243802	exon 11	rs80357099	1.86482e-05	0.000169391	0	0	Uncertain significance	-	2020-08-29	criteria provided, multiple submitters, no conflicts	54986	0.41	-	0.333333	missense	-38.01	0.9197	0	-
BRCA1	c.3770_3771del	p.Glu1257fs	E1257fs	Pathogenic (PV)	PVS1 PS4 PM2_Supporting PP5	-	1	frameshift	chr17	41243777-41243778	exon 11	rs80357579	-	-	-	-	Pathogenic	-	2016-09-08	reviewed by expert panel	37546	-	-	-	-	-	-	-	-
BRCA1	c.4039A>G	p.Arg1347Gly	R1347G	Benign (BV)	BS1 BS2 BP6	-	2	missense	chr17	41243509	exon 11	rs28897689	0.00376557	0.00688136	8	5	Benign	-	2015-08-10	reviewed by expert panel	41821	0.527	-	0.6	-	-	-	-	-
BRCA1	c.4097-1G>A	-	-	Pathogenic (PV)	PVS1 PM2_Supporting PP5	-	1	splicing-site / intronic	chr17	41243050	intron 11	rs80358070	-	-	-	-	Pathogenic	-	2015-08-10	reviewed by expert panel	37567	-	0.9813	4	-	-	-	-	-
BRCA1	c.4113G>A	p.Gly1371=	G1371=	Likely benign (LBV)	BS1 BP6 BP7	-	2	synonymous	chr17	41243033	exon 12	rs147448807	0.000496692	0.0048927	0	0	Likely benign	-	2017-06-29	reviewed by expert panel	136547	-	0.01	-	-	-	-	-	-
BRCA1	c.4308T>C	p.Ser1436=	S1436=	Benign (BV)	BA1 BP6 BP7	-	125	synonymous	chr17	41234470	exon 13	rs1060915	0.344833	0.503702	16942	6376	Benign	-	2015-01-12	reviewed by expert panel	125703	-	0	-	-	-	-	-	-
BRCA1	c.4367C>T	p.Thr1456Ile	T1456I	Variant of unknown significance (VUS)	PM2_Supporting PP3	-	1	missense	chr17	41228622	exon 14	rs2052745199	-	-	-	-	Uncertain significance	-	2019-11-18	criteria provided, single submitter	863784	0.228	-	1.28571	missense	-87.51	-0.9962	0.43	PP3
BRCA1	c.4410A>T	p.Glu1470Asp	E1470D	Likely benign (LBV)	BP4 BP6	-	1	missense	chr17	41228579	exon 14	rs80357075	1.49188e-05	8.54506e-05	0	0	Conflicting interpretations of pathogenicity	Benign(1);Likely benign(5);Uncertain significance(1)	2020-11-11	criteria provided, conflicting interpretations	89064	0.178	-	0.142857	-	-	-	-	-
BRCA1	c.4484G>T	p.Arg1495Met	R1495M	Pathogenic (PV)	PS3 PS4 PM5 PM2_Supporting PP3 PP5	12915465, 22505045	2	missense	chr17	41228505	exon 14	rs80357389	4.22572e-06	9.74773e-06	0	0	Pathogenic	-	2020-10-20	criteria provided, multiple submitters, no conflicts	37598	0.702	-	1.5	-	-	-	-	-
BRCA1	c.4535G>T	p.Ser1512Ile	S1512I	Likely benign (LBV)	BS1 BP4 BP6	-	1	missense	chr17	41226488	exon 15	rs1800744	0.00233748	0.00374316	1	1	Benign	-	2015-08-10	reviewed by expert panel	41826	0.516	-	0.307692	-	-	-	-	-
BRCA1	c.4600G>A	p.Val1534Met	V1534M	Benign (BV)	BS1 BS3 BP4 BP6	23867111, 32546644	1	missense	chr17	41226423	exon 15	rs55815649	0.000525664	0.00499619	0	0	Benign	-	2015-08-10	reviewed by expert panel	55235	0.585	-	0.142857	-	-	-	-	-
BRCA1	c.4682C>T	p.Thr1561Ile	T1561I	Benign (BV)	BS1 BS3 BP6	10811118, 32546644	1	missense	chr17	41223249	exon 16	rs56158747	0.000422816	0.00409452	0	0	Benign/Likely benign	-	2020-12-04	criteria provided, multiple submitters, no conflicts	55259	0.645	-	0.6	-	-	-	-	-
BRCA1	c.4837A>G	p.Ser1613Gly	S1613G	Benign (BV)	BA1 BP4 BP6	-	128	missense	chr17	41223094	exon 16	rs1799966	0.351478	0.503964	17384	6395	Benign	-	2015-08-10	reviewed by expert panel	41827	0.252	-	0.153846	-	-	-	-	-
BRCA1	c.4840C>T	p.Pro1614Ser	P1614S	Likely benign (LBV)	BS1 BP4 BP6	-	1	missense	chr17	41223091	exon 16	rs70953660	0.000242306	0.00254065	0	0	Benign	-	2015-08-10	reviewed by expert panel	55301	0.544	-	0.133333	-	-	-	-	-
BRCA1	c.4925C>A	p.Ser1642Ter	S1642*	Pathogenic (PV)	PVS1 PS3 PM2_Supporting	30209399	1	nonsense	chr17	41223006	exon 16	-	-	-	-	-	not provided	-	-	no assertion provided	868851	-	-	0.5	-	-	-	-	-
BRCA1	c.4956G>A	p.Met1652Ile	M1652I	Benign (BV)	BA1 BS3 BP4 BP6	30209399, 23867111, 32546644, 30257991	4	missense	chr17	41222975	exon 16	rs1799967	0.0183162	0.0379676	103	37	Benign	-	2015-08-10	reviewed by expert panel	41830	0.426	-	0.25	-	-	-	-	-
BRCA1	c.4964_4982del	p.Ser1655fs	S1655fs	Pathogenic (PV)	PVS1 PS4 PM2_Supporting PP5	-	2	frameshift	chr17	41222949-41222967	exon 16	rs80359876	-	-	-	-	Pathogenic	-	2016-09-08	reviewed by expert panel	37616	-	-	-	-	-	-	-	-
BRCA1	c.4964C>T	p.Ser1655Phe	S1655F	Likely pathogenic (LPV)	PS3 PM2_Supporting PP3 PP5	30209399, 23867111, 32546644	1	missense	chr17	41222967	exon 16	rs80357390	-	-	-	-	Pathogenic/Likely pathogenic	-	2021-01-21	criteria provided, multiple submitters, no conflicts	55333	0.818	-	4.66667	-	-	-	-	-
BRCA1	c.5096G>A	p.Arg1699Gln	R1699Q	Pathogenic (PV)	PS3 PS4 PM5 PP3 PP5	23867111, 32546644, 30257991	1	missense	chr17	41215947	exon 18	rs41293459	2.53406e-05	5.84556e-05	0	0	Pathogenic	-	2017-05-10	reviewed by expert panel	37636	0.785	-	2.4	-	-	-	-	-
BRCA1	c.5117G>C	p.Gly1706Ala	G1706A	Likely benign (LBV)	BS3 BP6	30209399, 23867111, 32546644, 30257991	1	missense	chr17	41215926	exon 18	rs80356860	5.21913e-05	5.92618e-05	0	0	Benign	-	2015-08-10	reviewed by expert panel	55406	0.518	-	1.66667	-	-	-	-	-
BRCA1	c.5152+9A>T	-	-	Likely benign (LBV)	BS3 BP4 BP6 PM2_Supporting	30209399	1	splicing-site / intronic	chr17	41215882	intron 18	rs1060504576	-	-	-	-	Likely benign	-	2020-10-19	criteria provided, multiple submitters, no conflicts	415582	-	0.02	-	-	-	-	-	-
BRCA1	c.5153-2A>C	-	-	Pathogenic (PV)	PVS1 PS3 PM2_Supporting	30209399	1	splicing-site / intronic	chr17	41215392	intron 18	-	-	-	-	-	not provided	-	-	no assertion provided	868759	-	0.9864	4	-	-	-	-	-
BRCA1	c.5175A>G	p.Glu1725=	E1725=	Likely benign (LBV)	BS3 BP6 BP7	30209399	1	synonymous	chr17	41215368	exon 19	rs191373374	9.71784e-05	0.00037954	0	0	Likely benign	-	2017-06-29	reviewed by expert panel	136552	-	0	-	-	-	-	-	-
BRCA1	c.5206G>T	p.Val1736Phe	V1736F	Likely pathogenic (LPV)	PS3 PM5 PM2_Supporting PP3	30209399	1	missense	chr17	41209140	exon 20	-	-	-	-	-	not provided	-	-	no assertion provided	867843	0.794	-	2.4	-	-	-	-	-
BRCA1	c.5277+1G>A	-	-	Pathogenic (PV)	PVS1 PS3 PM2_Supporting PP5	30209399	1	splicing-site / intronic	chr17	41209068	intron 20	rs80358150	-	-	-	-	Pathogenic	-	2015-08-10	reviewed by expert panel	37654	-	0.993	4	-	-	-	-	-
BRCA1	c.5348T>C	p.Met1783Thr	M1783T	Variant of unknown significance (VUS)	BS1 BP6 PP3 (BS3/PS3)	30209399, 30257991, 26689913, 32546644	1	missense	chr17	41201196	exon 22	rs55808233	0.000149086	0.00148255	0	0	Conflicting interpretations of pathogenicity	Benign(3);Likely benign(4);Uncertain significance(3)	2020-11-25	criteria provided, conflicting interpretations	37659	0.625	-	3.25	missense	8.39	2.3545	0	-
BRCA1	c.5406+8T>C	-	-	Benign (BV)	BA1 BS3 BP4 BP6	30209399	3	splicing-site / intronic	chr17	41201130	intron 22	rs55946644	0.00148391	0.0147071	5	5	Benign	-	2015-01-12	reviewed by expert panel	125843	-	0	-	-	-	-	-	-
BRCA1	c.5411T>A	p.Val1804Asp	V1804D	Likely benign (LBV)	BS3 BP4 BP6 PM2_Supporting	30209399, 23867111, 32546644, 30257991	1	missense	chr17	41199716	exon 23	rs80356920	-	-	-	-	Benign	-	2015-08-10	reviewed by expert panel	55568	0.445	-	0.166667	-	-	-	-	-
BRCA1	c.5468-10C>A	-	-	Benign (BV)	BA1 BS3 BP4 BP6	30209399	2	splicing-site / intronic	chr17	41197829	intron 23	rs8176316	0.00151889	0.014818	5	5	Benign	-	2015-01-12	reviewed by expert panel	55589	-	0	-	-	-	-	-	-
BRCA2	c.-11C>T	-	-	Benign (BV)	BA1 BP4 BP6	-	6	splicing-site / intronic	chr13	32890587	5' UTR	rs76874770	0.00158579	0.0170045	5	5	Benign	-	2015-01-12	reviewed by expert panel	125976	-	0.02	-	-	-	-	-	-
BRCA2	c.2T>G	p.Met1?	M1?	Pathogenic (PV)	PVS1 PS4 PP5	-	2	missense / start loss	chr13	32890599	exon 2	rs80358547	4.22244e-06	2.91971e-05	0	0	Pathogenic	-	2020-07-13	criteria provided, multiple submitters, no conflicts	51385	0.33	-	3.33333	-	-	-	-	-
BRCA2	c.125A>G	p.Tyr42Cys	Y42C	Benign (BV)	BS1 BS3 BP4 BP6	32444794	2	missense	chr13	32893271	exon 3	rs4987046	0.00161092	0.00211717	0	0	Benign	-	2015-08-10	reviewed by expert panel	37734	0.089	-	0.444444	-	-	-	-	-
BRCA2	c.156_157insAlu	-	-	Pathogenic (PV)	PVS1 PS4 PM2_Supporting PP5	-	2	insALU	chr13	32893302-32893303	exon 3	-	-	-	-	-	Pathogenic	-	2018-04-01	reviewed by expert panel	126018	-	-	-	-	-	-	-	-
BRCA2	c.175C>G	p.Pro59Ala	P59A	Benign (BV)	BS1 BS3 BP4 BP6	32444794	4	missense	chr13	32893321	exon 3	rs56091799	0.000294501	0.00305033	0	0	Conflicting interpretations of pathogenicity	Benign(3);Likely benign(3);Uncertain significance(1)	2020-11-25	criteria provided, conflicting interpretations	51185	0.154	-	0.3	-	-	-	-	-
BRCA2	c.223G>C	p.Ala75Pro	A75P	Likely benign (LBV)	BP4 BP6	-	4	missense	chr13	32893369	exon 3	rs28897701	0.000257255	0.00054128	0	0	Benign	-	2015-08-10	reviewed by expert panel	51258	0.324	-	2.25	-	-	-	-	-
BRCA2	c.280C>T	p.Pro94Ser	P94S	Variant of unknown significance (VUS)	BP4	-	2	missense	chr13	32893426	exon 3	rs80358531	5.07237e-05	0.00014602	0	0	Conflicting interpretations of pathogenicity	Likely benign(3);Uncertain significance(6)	2020-12-04	criteria provided, conflicting interpretations	37803	0.109	-	0.857143	missense	-13.62	0.1049	0	-
BRCA2	c.322A>C	p.Asn108His	N108H	Likely benign (LBV)	BS1 BP4 BP6	-	1	missense	chr13	32899218	exon 4	rs80358567	0.000119616	0.00135754	0	0	Benign	-	2019-06-18	reviewed by expert panel	51428	0.259	-	0.181818	-	-	-	-	-
BRCA2	c.865A>C	p.Asn289His	N289H	Benign (BV)	BA1 BP4 BP6	-	18	missense	chr13	32906480	exon 10	rs766173	0.0502079	0.115637	525	197	Benign	-	2015-01-12	reviewed by expert panel	41567	0.086	-	0.222222	-	-	-	-	-
BRCA2	c.1040A>G	p.Gln347Arg	Q347R	Likely benign (LBV)	BS1 BP4 BP6	-	2	missense	chr13	32906655	exon 10	rs55800493	0.000381443	0.00415405	0	0	Benign	-	2019-06-18	reviewed by expert panel	51060	0.217	-	0.0833333	-	-	-	-	-
BRCA2	c.1114A>C	p.Asn372His	N372H	Benign (BV)	BA1 BP4 BP6	-	103	missense	chr13	32906729	exon 10	rs144848	0.273557	0.351605	10551	4538	Benign	-	2015-01-12	reviewed by expert panel	9329	0.041	-	0.0909091	-	-	-	-	-
BRCA2	c.1275A>G	p.Glu425=	E425=	Benign (BV)	BA1 BP6 BP7	-	2	synonymous	chr13	32906890	exon 10	rs34355306	0.00128155	0.0119328	2	2	Benign	-	2015-01-12	reviewed by expert panel	51093	-	0	-	-	-	-	-	-
BRCA2	c.1365A>G	p.Ser455=	S455=	Benign (BV)	BA1 BP6 BP7	-	19	synonymous	chr13	32906980	exon 10	rs1801439	0.0504629	0.113692	536	204	Benign	-	2015-01-12	reviewed by expert panel	125943	-	0	-	-	-	-	-	-
BRCA2	c.1788T>C	p.Asp596=	D596=	Benign (BV)	BA1 BP6 BP7	-	3	synonymous	chr13	32907403	exon 10	rs11571642	0.0026314	0.0243092	9	9	Benign	-	2015-01-12	reviewed by expert panel	51193	-	0	-	-	-	-	-	-
BRCA2	c.1792A>G	p.Thr598Ala	T598A	Benign (BV)	BS1 BS3 BP4 BP6	32444794	1	missense	chr13	32907407	exon 10	rs28897710	0.00226108	0.00275532	1	0	Benign	-	2019-06-18	reviewed by expert panel	41543	0.236	-	0.0833333	-	-	-	-	-
BRCA2	c.1849del	p.Ser617fs	S617fs	Likely pathogenic (LPV)	PVS1 PM2_Supporting	-	1	frameshift	chr13	32907464	exon 10	-	-	-	-	-	-	-	-	-	-	-	-	-	-	-	-	-	-
BRCA2	c.1911T>C	p.Gly637=	G637=	Likely benign (LBV)	BS1 BP6 BP7	-	2	synonymous	chr13	32910403	exon 11	rs11571652	0.000392999	0.00417061	0	0	Benign	-	2017-06-29	reviewed by expert panel	136554	-	0.01	-	-	-	-	-	-
BRCA2	c.2054A>T	p.Asp685Val	D685V	Variant of unknown significance (VUS)	PM2_Supporting PP3	-	1	missense	chr13	32910546	exon 11	rs1555282420	-	-	-	-	Uncertain significance	-	2019-04-28	criteria provided, single submitter	491214	0.528	-	1.33333	missense	-57.54	-1.2763	0	PP3
BRCA2	c.2229T>C	p.His743=	H743=	Benign (BV)	BA1 BP6 BP7	-	19	synonymous	chr13	32910721	exon 11	rs1801499	0.0508944	0.114245	547	212	Benign	-	2015-01-12	reviewed by expert panel	125979	-	0	-	-	-	-	-	-
BRCA2	c.2803G>A	p.Asp935Asn	D935N	Likely benign (LBV)	BS1 BP4 BP6	-	3	missense	chr13	32911295	exon 11	rs28897716	0.000575155	0.00107782	0	0	Benign/Likely benign	-	2021-02-01	criteria provided, multiple submitters, no conflicts	51349	0.092	-	0.3	-	-	-	-	-
BRCA2	c.2808_2811del	p.Ala938fs	A938fs	Pathogenic (PV)	PVS1 PS4 PM2_Supporting PP5	-	1	frameshift	chr13	32911298-32911301	exon 11	rs80359351	-	-	-	-	Pathogenic	-	2016-04-22	reviewed by expert panel	9322	-	-	-	-	-	-	-	-
BRCA2	c.2827A>G	p.Ile943Val	I943V	Variant of unknown significance (VUS)	BP4 PM2_Supporting	-	1	missense	chr13	32911319	exon 11	rs397507294	-	-	-	-	Uncertain significance	-	2020-06-28	criteria provided, multiple submitters, no conflicts	37805	0.103	-	0.166667	missense	-7	-0.795	0	-
BRCA2	c.2926T>A	p.Ser976Thr	S976T	Likely benign (LBV)	BS1 BP4 BP6	-	1	missense	chr13	32911418	exon 11	rs144862123	0.000665624	0.00709189	0	0	Benign/Likely benign	-	2019-12-31	criteria provided, multiple submitters, no conflicts	434527	0.168	-	0.0769231	-	-	-	-	-
BRCA2	c.2927C>T	p.Ser976Phe	S976F	Likely benign (LBV)	BS1 BP4 BP6	-	1	missense	chr13	32911419	exon 11	rs11571656	0.000664569	0.00708763	0	0	Benign/Likely benign	-	2019-12-31	criteria provided, multiple submitters, no conflicts	434528	0.134	-	0.444444	-	-	-	-	-
BRCA2	c.2971A>G	p.Asn991Asp	N991D	Benign (BV)	BA1 BP4 BP6	-	19	missense	chr13	32911463	exon 11	rs1799944	0.0528339	0.114155	556	211	Benign	-	2015-01-12	reviewed by expert panel	41545	0.04	-	0.0909091	-	-	-	-	-
BRCA2	c.3264T>C	p.Pro1088=	P1088=	Benign (BV)	BA1 BP6 BP7	-	2	synonymous	chr13	32911756	exon 11	rs36060526	0.00260291	0.0261001	5	5	Benign	-	2015-01-12	reviewed by expert panel	51435	-	0	-	-	-	-	-	-
BRCA2	c.3381T>C	p.Phe1127=	F1127=	Likely benign (LBV)	BP6 BP7 PM2_Supporting	-	1	synonymous	chr13	32911873	exon 11	rs1057522933	-	-	-	-	Likely benign	-	2019-10-09	criteria provided, multiple submitters, no conflicts	387894	-	0	-	-	-	-	-	-
BRCA2	c.3396A>G	p.Lys1132=	K1132=	Benign (BV)	BA1 BP6 BP7	-	107	synonymous	chr13	32911888	exon 11	rs1801406	0.294306	0.382928	11954	5667	Benign	-	2015-01-12	reviewed by expert panel	126010	-	0	-	-	-	-	-	-
BRCA2	c.3807T>C	p.Val1269=	V1269=	Benign (BV)	BA1 BP6 BP7	-	79	synonymous	chr13	32912299	exon 11	rs543304	0.175031	0.19062	3904	2007	Benign	-	2015-01-12	reviewed by expert panel	126022	-	0	-	-	-	-	-	-
BRCA2	c.3869G>A	p.Cys1290Tyr	C1290Y	Benign (BV)	BA1 BP4 BP6	-	1	missense	chr13	32912361	exon 11	rs41293485	0.00107246	0.0103597	2	2	Benign	-	2015-01-12	reviewed by expert panel	37863	0.209	-	0.0909091	-	-	-	-	-
BRCA2	c.4068G>A	p.Leu1356=	L1356=	Likely benign (LBV)	BS1 BP6 BP7	-	2	synonymous	chr13	32912560	exon 11	rs28897724	0.00288932	0.00425689	3	2	Benign	-	2017-06-29	reviewed by expert panel	51589	-	0	-	-	-	-	-	-
BRCA2	c.4090A>C	p.Ile1364Leu	I1364L	Benign (BV)	BA1 BP4 BP6	-	6	missense	chr13	32912582	exon 11	rs56248502	0.00166772	0.0178192	4	4	Benign	-	2015-01-12	reviewed by expert panel	51592	0.114	-	0.0833333	-	-	-	-	-
BRCA2	c.4183G>T	p.Ala1395Ser	A1395S	Variant of unknown significance (VUS)	BP4 PM2_Supporting	-	1	missense	chr13	32912675	exon 11	rs431825318	-	-	-	-	Uncertain significance	-	2020-12-02	criteria provided, multiple submitters, no conflicts	96805	0.099	-	0.272727	missense	-40.07	0.1279	0	-
BRCA2	c.4187A>G	p.Gln1396Arg	Q1396R	Likely benign (LBV)	BS1 BP4 BP6	-	1	missense	chr13	32912679	exon 11	rs55969723	0.00055326	0.00599896	1	1	Benign	-	2015-08-10	reviewed by expert panel	37886	0.184	-	0.444444	-	-	-	-	-
BRCA2	c.4258G>T	p.Asp1420Tyr	D1420Y	Benign (BV)	BS1 BS2 BS3 BP4 BP6	32444794	1	missense	chr13	32912750	exon 11	rs28897727	0.00668451	0.00848932	14	6	Benign	-	2015-08-10	reviewed by expert panel	41549	0.152	-	0.333333	-	-	-	-	-
BRCA2	c.4284dup	p.Gln1429fs	Q1429fs	Pathogenic (PV)	PVS1 PM2_Supporting PP5	-	1	frameshift	chr13	32912770-32912771	exon 11	rs80359439	-	-	-	-	Pathogenic	-	2016-09-08	reviewed by expert panel	37892	-	-	-	-	-	-	-	-
BRCA2	c.4563A>G	p.Leu1521=	L1521=	Benign (BV)	BA1 BP6 BP7	-	241	synonymous	chr13	32913055	exon 11	rs206075	0.992706	0.999948	131915	58801	Benign	-	2015-01-12	reviewed by expert panel	132779	-	0	-	-	-	-	-	-
BRCA2	c.4616T>C	p.Leu1539Ser	L1539S	Variant of unknown significance (VUS)	PM2_Supporting PP3	-	1	missense	chr13	32913108	exon 11	rs2072509102	-	-	-	-	Uncertain significance	-	2020-08-31	criteria provided, single submitter	1041702	0.729	-	6	missense	42.67	1.7491	0	-
BRCA2	c.4681C>A	p.His1561Asn	H1561N	Likely benign (LBV)	BS1 BP4 BP6	-	3	missense	chr13	32913173	exon 11	rs2219594	0.00088059	0.00945957	1	1	Conflicting interpretations of pathogenicity	Benign(9);Likely benign(2);Uncertain significance(1)	2020-12-07	criteria provided, conflicting interpretations	51695	0.14	-	0.181818	-	-	-	-	-
BRCA2	c.4977C>T	p.Ser1659=	S1659=	Likely benign (LBV)	BP6 BP7	-	1	synonymous	chr13	32913469	exon 11	rs45484897	7.64004e-05	0.000162545	0	0	Likely benign	-	2017-06-29	reviewed by expert panel	182288	-	0	-	-	-	-	-	-
BRCA2	c.5073dup	p.Trp1692fs	W1692fs	Pathogenic (PV)	PVS1 PS4 PM2_Supporting PP5	-	1	frameshift	chr13	32913565	exon 11	rs80359479	-	-	-	-	Pathogenic	-	2016-04-22	reviewed by expert panel	37943	-	-	-	-	-	-	-	-
BRCA2	c.5096A>G	p.Asp1699Gly	D1699G	Variant of unknown significance (VUS)	PP3	-	1	missense	chr13	32913588	exon 11	rs80358732	1.86956e-05	3.55063e-05	0	0	Uncertain significance	-	2021-02-28	criteria provided, multiple submitters, no conflicts	51765	0.155	-	0.181818	missense	-27.47	-1.4728	0	PP3
BRCA2	c.5216dup	p.Tyr1739Ter	Y1739*	Pathogenic (PV)	PVS1 PM2_Supporting PP5	-	1	nonsense	chr13	32913707-32913708	exon 11	rs886040578	-	-	-	-	Pathogenic	-	2016-10-18	reviewed by expert panel	266861	-	-	-	-	-	-	-	-
BRCA2	c.5312G>A	p.Gly1771Asp	G1771D	Likely benign (LBV)	BP4 BP6	-	1	missense	chr13	32913804	exon 11	rs80358755	0.000329097	0.000442034	0	0	Benign	-	2015-08-10	reviewed by expert panel	37958	0.144	-	0.181818	-	-	-	-	-
BRCA2	c.5418A>G	p.Glu1806=	E1806=	Benign (BV)	BA1 BP6 BP7	-	2	synonymous	chr13	32913910	exon 11	rs34351119	0.00246219	0.0259542	5	5	Benign	-	2015-01-12	reviewed by expert panel	132781	-	0	-	-	-	-	-	-
BRCA2	c.5612G>A	p.Ser1871Asn	S1871N	Variant of unknown significance (VUS)	BP4	-	2	missense	chr13	32914104	exon 11	rs80358782	6.43535e-05	0.000724699	0	0	Conflicting interpretations of pathogenicity	Likely benign(4);Uncertain significance(7)	2020-12-07	criteria provided, conflicting interpretations	51891	0.061	-	0.0833333	missense	3.95	0.7219	0	-
BRCA2	c.5616_5620del	p.Lys1872fs	K1872fs	Pathogenic (PV)	PVS1 PM2_Supporting PP5	-	1	frameshift	chr13	32914103-32914107	exon 11	rs80359525	-	-	-	-	Pathogenic	-	2016-09-08	reviewed by expert panel	51892	-	-	-	-	-	-	-	-
BRCA2	c.5640T>G	p.Asn1880Lys	N1880K	Likely benign (LBV)	BS1 BP4 BP6	-	3	missense	chr13	32914132	exon 11	rs11571657	0.000970093	0.00908782	2	2	Benign	-	2019-06-18	reviewed by expert panel	51896	0.116	-	0.3	-	-	-	-	-
BRCA2	c.5704G>A	p.Asp1902Asn	D1902N	Benign (BV)	BA1 BP4 BP6	-	2	missense	chr13	32914196	exon 11	rs4987048	0.00194622	0.021226	5	5	Benign	-	2015-01-12	reviewed by expert panel	51912	0.095	-	0.0909091	-	-	-	-	-
BRCA2	c.5744C>T	p.Thr1915Met	T1915M	Benign (BV)	BA1 BP4 BP6	-	11	missense	chr13	32914236	exon 11	rs4987117	0.0174424	0.0294991	60	54	Benign	-	2015-01-12	reviewed by expert panel	41556	0.143	-	0.0909091	-	-	-	-	-
BRCA2	c.5768A>C	p.Asp1923Ala	D1923A	Likely benign (LBV)	BS1 BP4 BP6	-	1	missense	chr13	32914260	exon 11	rs45491005	0.000280464	0.00310269	0	0	Benign	-	2019-06-18	reviewed by expert panel	37995	0.458	-	0.444444	-	-	-	-	-
BRCA2	c.5808G>A	p.Met1936Ile	M1936I	Variant of unknown significance (VUS)	BP4	-	1	missense	chr13	32914300	exon 11	rs759138390	8.46439e-06	6.77415e-05	0	0	Conflicting interpretations of pathogenicity	Likely benign(1);Uncertain significance(4)	2020-08-24	criteria provided, conflicting interpretations	185665	0.344	-	0.0769231	missense	-10.42	-0.6055	0	-
BRCA2	c.5986G>A	p.Ala1996Thr	A1996T	Variant of unknown significance (VUS)	BS1 BP6 PP3	-	1	missense	chr13	32914478	exon 11	rs80358833	0.000448766	0.0037355	1	1	Conflicting interpretations of pathogenicity	Benign(3);Likely benign(5);Uncertain significance(1)	2020-11-25	criteria provided, conflicting interpretations	51982	0.563	-	2.25	missense	-14.86	-0.802	0	PP3
BRCA2	c.6100C>T	p.Arg2034Cys	R2034C	Likely benign (LBV)	BS1 BP4 BP6	-	3	missense	chr13	32914592	exon 11	rs1799954	0.00300155	0.00490188	2	2	Benign	-	2015-08-10	reviewed by expert panel	41558	0.181	-	0.3	-	-	-	-	-
BRCA2	c.6155C>G	p.Ser2052Ter	S2052*	Pathogenic (PV)	PVS1 PM2_Supporting PP5	-	1	nonsense	chr13	32914647	exon 11	rs786202461	-	-	-	-	Pathogenic	-	2016-10-18	reviewed by expert panel	266928	-	-	0.2	-	-	-	-	-
BRCA2	c.6220C>A	p.His2074Asn	H2074N	Benign (BV)	BS1 BS3 BP4 BP6	32444794	1	missense	chr13	32914712	exon 11	rs34309943	0.000968301	0.0098231	1	1	Benign	-	2015-08-10	reviewed by expert panel	38028	0.109	-	0.0833333	-	-	-	-	-
BRCA2	c.6323G>A	p.Arg2108His	R2108H	Benign (BV)	BS1 BS2 BP4 BP6	-	4	missense	chr13	32914815	exon 11	rs35029074	0.00128611	0.00756397	3	3	Benign	-	2015-08-10	reviewed by expert panel	38037	0.205	-	0.0833333	-	-	-	-	-
BRCA2	c.6412G>T	p.Val2138Phe	V2138F	Benign (BV)	BA1 BP4 BP6	-	2	missense	chr13	32914904	exon 11	rs11571659	0.00103594	0.0109145	3	3	Conflicting interpretations of pathogenicity	Benign(8);Likely benign(4);Uncertain significance(1)	2020-12-07	criteria provided, conflicting interpretations	52087	0.204	-	0.181818	-	-	-	-	-
BRCA2	c.6513G>C	p.Val2171=	V2171=	Benign (BV)	BA1 BP6 BP7	-	243	synonymous	chr13	32915005	exon 11	rs206076	0.992477	0.999946	126396	57402	Benign	-	2015-01-12	reviewed by expert panel	132780	-	0	-	-	-	-	-	-
BRCA2	c.6803G>A	p.Arg2268Lys	R2268K	Variant of unknown significance (VUS)	BP6 PP3	-	1	missense	chr13	32915295	exon 11	rs80358906	4.48826e-05	0.00051966	0	0	Conflicting interpretations of pathogenicity	Benign(2);Likely benign(5);Uncertain significance(2)	2021-06-10	criteria provided, conflicting interpretations	52191	0.417	-	1.6	missense	-81.1	-3.6443	0.01	PP3
BRCA2	c.6988A>G	p.Ile2330Val	I2330V	Variant of unknown significance (VUS)	BP4 PM2_Supporting	-	2	missense	chr13	32921014	exon 13	rs876661032	-	-	-	-	Uncertain significance	-	2020-09-28	criteria provided, multiple submitters, no conflicts	234463	0.246	-	0.0769231	missense	-13.11	0.9089	0	-
BRCA2	c.7017G>C	p.Lys2339Asn	K2339N	Benign (BV)	BA1 BP4 BP6	-	1	missense	chr13	32929007	exon 14	rs45574331	0.00243112	0.0260787	5	5	Benign	-	2015-01-12	reviewed by expert panel	52249	0.18	-	0.2	-	-	-	-	-
BRCA2	c.7150C>A	p.Gln2384Lys	Q2384K	Likely benign (LBV)	BS1 BP4 BP6	-	2	missense	chr13	32929140	exon 14	rs55977008	0.000544638	0.00576076	0	0	Benign	-	2015-08-10	reviewed by expert panel	38086	0.129	-	0.0833333	-	-	-	-	-
BRCA2	c.7242A>G	p.Ser2414=	S2414=	Benign (BV)	BA1 BP6 BP7	-	95	synonymous	chr13	32929232	exon 14	rs1799955	0.225772	0.382592	7177	2804	Benign	-	2015-01-12	reviewed by expert panel	126133	-	0	-	-	-	-	-	-
BRCA2	c.7319A>G	p.His2440Arg	H2440R	Benign (BV)	BA1 BP4 BP6	-	4	missense	chr13	32929309	exon 14	rs4986860	0.00316316	0.0332853	10	10	Benign	-	2015-01-12	reviewed by expert panel	41562	0.155	-	0.0833333	-	-	-	-	-
BRCA2	c.7397C>T	p.Ala2466Val	A2466V	Benign (BV)	BA1 BS3 BP4 BP6	29394989	56	missense	chr13	32929387	exon 14	rs169547	0.993389	0.999948	132300	58957	Benign	-	2015-01-12	reviewed by expert panel	52317	0.091	-	0.0909091	-	-	-	-	-
BRCA2	c.7416G>A	p.Lys2472=	K2472=	Likely benign (LBV)	BP6 BP7 PM2_Supporting	-	1	synonymous	chr13	32929406	exon 14	rs913854315	-	-	-	-	Likely benign	-	2020-06-17	criteria provided, multiple submitters, no conflicts	757315	-	0.02	-	-	-	-	-	-
BRCA2	c.7435+6G>A	-	-	Benign (BV)	BS1 BS3 BP4 BP6	21769658	2	splicing-site / intronic	chr13	32929431	intron 14	rs81002852	0.00027311	0.00230101	0	0	Conflicting interpretations of pathogenicity	Benign(4);Likely benign(7);Uncertain significance(1)	2021-04-01	criteria provided, conflicting interpretations	38096	-	0.01	-	-	-	-	-	-
BRCA2	c.7469T>C	p.Ile2490Thr	I2490T	Benign (BV)	BA1 BP4 BP6	-	7	missense	chr13	32930598	exon 15	rs11571707	0.0183497	0.13324	363	359	Benign	-	2016-09-28	reviewed by expert panel	96852	0.291	-	0.1	-	-	-	-	-
BRCA2	c.7544C>T	p.Thr2515Ile	T2515I	Likely benign (LBV)	BS3 BP6	32444794	1	missense	chr13	32930673	exon 15	rs28897744	0.000559259	0.000846984	2	1	Benign	-	2015-08-10	reviewed by expert panel	38102	0.569	-	1.16667	-	-	-	-	-
BRCA2	c.7712A>G	p.Glu2571Gly	E2571G	Variant of unknown significance (VUS)	BS3 PP3	29394989	2	missense	chr13	32931973	exon 16	rs55689095	5.21917e-05	0.000508216	0	0	Conflicting interpretations of pathogenicity	Likely benign(2);Uncertain significance(5)	2020-11-23	criteria provided, conflicting interpretations	52392	0.753	-	5.5	missense	-23.5	-0.5016	0.14	PP3
BRCA2	c.7805+6C>G	-	-	Likely benign (LBV)	BS1 BP4 BP6	-	2	splicing-site / intronic	chr13	32932072	intron 16	rs81002819	0.000869293	0.00940997	1	1	Benign/Likely benign	-	2020-12-04	criteria provided, multiple submitters, no conflicts	52412	-	0.03	-	-	-	-	-	-
BRCA2	c.8122A>G	p.Thr2708Ala	T2708A	Variant of unknown significance (VUS)	BP4 PM2_Supporting	-	1	missense	chr13	32937461	exon 18	rs1593925141	-	-	-	-	Uncertain significance	-	2018-08-20	criteria provided, single submitter	827465	0.47	-	0.0769231	missense	44.12	0.1311	0	-
BRCA2	c.8247_8248del	p.Lys2750fs	K2750fs	Pathogenic (PV)	PVS1 PS4 PM2_Supporting PP5	-	1	frameshift	chr13	32937585-32937586	exon 18	rs80359701	-	-	-	-	Pathogenic	-	2016-04-22	reviewed by expert panel	52536	-	-	-	-	-	-	-	-
BRCA2	c.8460A>C	p.Val2820=	V2820=	Benign (BV)	BA1 BP6 BP7	-	7	synonymous	chr13	32944667	exon 19	rs9590940	0.00400361	0.0424468	22	22	Benign	-	2015-01-12	reviewed by expert panel	52594	-	0.05	-	-	-	-	-	-
BRCA2	c.8487+8G>A	-	-	Likely benign (LBV)	BP4 BP6	-	1	splicing-site / intronic	chr13	32944702	intron 19	rs81002838	4.85162e-05	0.000466141	0	0	Benign/Likely benign	-	2020-11-23	criteria provided, multiple submitters, no conflicts	38163	-	0	-	-	-	-	-	-
BRCA2	c.8503T>C	p.Ser2835Pro	S2835P	Likely benign (LBV)	BS1 BP4 BP6	-	1	missense	chr13	32945108	exon 20	rs11571746	0.000693963	0.0064814	0	0	Benign	-	2019-06-18	reviewed by expert panel	52606	0.157	-	0.0769231	-	-	-	-	-
BRCA2	c.8668C>A	p.Leu2890Ile	L2890I	Variant of unknown significance (VUS)	BP4	-	1	missense	chr13	32950842	exon 21	rs80359127	1.86414e-05	8.47027e-05	0	0	Conflicting interpretations of pathogenicity	Likely benign(2);Uncertain significance(9)	2021-04-29	criteria provided, conflicting interpretations	52655	0.241	-	0.3	missense	-2.44	-0.5928	0	-
BRCA2	c.8695C>T	p.Gln2899Ter	Q2899*	Pathogenic (PV)	PVS1 PM2_Supporting PP5	-	1	nonsense	chr13	32950869	exon 21	rs397507411	-	-	-	-	Pathogenic	-	2016-09-08	reviewed by expert panel	38179	-	-	5	-	-	-	-	-
BRCA2	c.8830A>T	p.Ile2944Phe	I2944F	Benign (BV)	BA1 BS3 BP4 BP6	32444794	10	missense	chr13	32953529	exon 22	rs4987047	0.00388457	0.0410274	23	23	Benign	-	2015-01-12	reviewed by expert panel	41569	0.268	-	1	-	-	-	-	-
BRCA2	c.8851G>A	p.Ala2951Thr	A2951T	Benign (BV)	BA1 BS3 BP4 BP6	29394989, 33609447	3	missense	chr13	32953550	exon 22	rs11571769	0.00910694	0.0378204	40	31	Benign	-	2016-09-28	reviewed by expert panel	41570	0.399	-	3	-	-	-	-	-
BRCA2	c.8940del	p.Glu2981fs	E2981fs	Pathogenic (PV)	PVS1 PM2_Supporting PP5	-	1	frameshift	chr13	32953633	exon 22	rs80359732	-	-	-	-	Pathogenic	-	2017-12-15	reviewed by expert panel	418600	-	-	-	-	-	-	-	-
BRCA2	c.9043A>G	p.Lys3015Glu	K3015E	Likely benign (LBV)	BP4 BP6 PM2_Supporting	-	1	missense	chr13	32953976	exon 23	rs587781497	4.23711e-06	9.79451e-06	0	0	Benign	-	2019-06-18	reviewed by expert panel	141104	0.283	-	0.166667	-	-	-	-	-
BRCA2	c.9235G>A	p.Val3079Ile	V3079I	Benign (BV)	BS1 BS3 BP4 BP6	29394989	1	missense	chr13	32954261	exon 24	rs55933907	0.000325273	0.00267062	0	0	Benign	-	2015-08-10	reviewed by expert panel	38220	0.385	-	0.3	-	-	-	-	-
BRCA2	c.9294C>G	p.Tyr3098Ter	Y3098*	Pathogenic (PV)	PVS1 PS4 PP5	-	1	nonsense	chr13	32968863	exon 25	rs80359200	7.46921e-06	4.23765e-05	0	0	Pathogenic	-	2016-04-22	reviewed by expert panel	38229	-	-	0.5	-	-	-	-	-
BRCA2	c.9382C>T	p.Arg3128Ter	R3128*	Pathogenic (PV)	PVS1 PS4 PP5	-	1	nonsense	chr13	32968951	exon 25	rs80359212	1.86418e-05	0.00016942	0	0	Pathogenic	-	2016-04-22	reviewed by expert panel	52826	-	-	2	-	-	-	-	-
BRCA2	c.9501+3A>T	-	-	Likely benign (LBV)	BP4 BP6	-	1	splicing-site / intronic	chr13	32969073	intron 25	rs61757642	0.000108236	0.000186643	0	0	Benign	-	2019-06-18	reviewed by expert panel	38242	-	0.1719	-	-	-	-	-	-
BRCA2	c.9728C>T	p.Pro3243Leu	P3243L	Variant of unknown significance (VUS)	PP3	-	1	missense	chr13	32972378	exon 27	rs80359241	1.49258e-05	0.000207922	0	0	Conflicting interpretations of pathogenicity	Likely benign(5);Uncertain significance(3)	2020-11-07	criteria provided, conflicting interpretations	38262	0.134	-	0.166667	missense	-38.04	-0.7273	0.14	PP3
BRCA2	c.9730G>A	p.Val3244Ile	V3244I	Benign (BV)	BA1 BP4 BP6	-	2	missense	chr13	32972380	exon 27	rs11571831	0.0024621	0.025919	6	6	Benign	-	2015-01-12	reviewed by expert panel	41572	0.064	-	0.0833333	-	-	-	-	-
BRCA2	c.9770A>G	p.Lys3257Arg	K3257R	Variant of unknown significance (VUS)	PP3	-	1	missense	chr13	32972420	exon 27	rs55847618	7.45468e-05	0.000762131	0	0	Conflicting interpretations of pathogenicity	Benign(1);Likely benign(4);Uncertain significance(3)	2020-12-08	criteria provided, conflicting interpretations	52897	0.173	-	0.0769231	missense	-62.23	-0.6052	0	PP3
BRCA2	c.9976A>T	p.Lys3326Ter	K3326*	Benign (BV)	BS1 BS2 BS3 BP4 BP6	15695382	4	nonsense	chr13	32972626	exon 27	rs11571833	0.00628376	0.00840714	13	5	Benign	-	2016-02-16	reviewed by expert panel	38266	-	-	0.2	-	-	-	-	-
BRCA2	c.10110G>A	p.Arg3370=	R3370=	Likely benign (LBV)	BS1 BP6 BP7	-	2	synonymous	chr13	32972760	exon 27	rs28897762	0.00140229	0.00183029	0	0	Benign	-	2017-06-29	reviewed by expert panel	51043	-	0	-	-	-	-	-	-
BRCA2	c.10121C>T	p.Thr3374Ile	T3374I	Likely benign (LBV)	BS1 BP4 BP6	-	1	missense	chr13	32972771	exon 27	rs56309455	0.000275975	0.00237208	1	1	Benign	-	2019-06-18	reviewed by expert panel	51047	0.01	-	0.181818	-	-	-	-	-
BRCA2	c.10234A>G	p.Ile3412Val	I3412V	Benign (BV)	BA1 BP4 BP6	-	21	missense	chr13	32972884	exon 27	rs1801426	0.0254227	0.110786	328	160	Benign	-	2015-01-12	reviewed by expert panel	41540	0.028	-	0.0909091	-	-	-	-	-
TP53	c.97-6C>T	-	-	Benign (BV)	BA1 BP4 BP6	-	6	splicing-site / intronic	chr17	7579596	intron 3	rs35117667	0.00269686	0.0279619	11	11	Benign	-	2020-11-26	criteria provided, multiple submitters, no conflicts	220942	-	0.05	-	-	-	-	-	-
TP53	c.108G>A	p.Pro36=	P36=	Benign (BV)	BA1 BP6 BP7	-	3	synonymous	chr17	7579579	exon 4	rs1800370	0.0127511	0.0304093	38	21	Benign	-	2020-12-01	criteria provided, multiple submitters, no conflicts	132708	-	0.04	-	-	-	-	-	-
TP53	c.139C>T	p.Pro47Ser	P47S	Benign (BV)	BA1 BP4 BP6	-	1	missense	chr17	7579548	exon 4	rs1800371	0.00157339	0.0162933	3	3	Benign	-	2019-08-28	reviewed by expert panel	43588	0.32	-	0.0666667	-	-	-	-	-
TP53	c.215C>G	p.Pro72Arg	P72R	Benign (BV)	BA1 BP4 BP6	-	204	missense	chr17	7579472	exon 4	rs1042522	0.661395	0.73667	60380	31962	drug response	-	2016-10-17	reviewed by expert panel	12351	0.368	-	0.0833333	-	-	-	-	-
TP53	c.534C>A	p.His178Gln	H178Q	Likely pathogenic (LPV)	PS3 PM5 PM2_Supporting PP3	12826609	1	missense	chr17	7578396	exon 5	rs1555526001	-	-	-	-	Conflicting interpretations of pathogenicity	Likely pathogenic(1);Uncertain significance(1)	2019-12-10	criteria provided, conflicting interpretations	575702	0.814	-	2.6	-	-	-	-	-
TP53	c.639A>G	p.Arg213=	R213=	Benign (BV)	BA1 BP6 BP7	-	9	synonymous	chr17	7578210	exon 6	rs1800372	0.0121209	0.0173859	29	16	Benign	-	2020-12-08	criteria provided, multiple submitters, no conflicts	43591	-	0.01	-	-	-	-	-	-
TP53	c.916C>T	p.Arg306Ter	R306*	Pathogenic (PV)	PVS1 PM2_Supporting PP5	-	1	nonsense	chr17	7577022	exon 8	rs121913344	-	-	-	-	Pathogenic	-	2020-12-15	criteria provided, multiple submitters, no conflicts	142144	-	-	2	-	-	-	-	-
TP53	c.993+12T>C	-	-	Benign (BV)	BA1 BP4 BP6	-	5	splicing-site / intronic	chr17	7576841	intron 9	rs1800899	0.0113502	0.0273944	22	12	Benign/Likely benign	-	2020-12-04	criteria provided, multiple submitters, no conflicts	93325	-	0	-	-	-	-	-	-
TP53	c.1010G>A	p.Arg337His	R337H	Pathogenic (PV)	PS3 PS4 PM5 PP5	12826609	3	missense	chr17	7574017	exon 10	rs121912664	4.22962e-06	2.92261e-05	0	0	Pathogenic/Likely pathogenic	-	2020-10-30	criteria provided, multiple submitters, no conflicts	12379	0.693	-	1.25	-	-	-	-	-

## Sheet: Full Legend
Familial history and prevalence of BRCA1, BRCA2 and TP53 pathogenic variants in HBOC Brazilian patients from a public healthcare service (Supplementary Information)
Authors: Bruna Palma Matta, Renan Gomes, Daniel Mattos, Renata Olicio, Caroline Macedo Nascimento, Gerson Moura Ferreira, Ayslan Castro Brant, Mariana Boroni, Carolina Furtado, Valdirene Lima, Miguel Ângelo Martins Moreira, Anna Cláudia Evangelista dos Santos.
Supplementary Table S2. List of all variants detected in BRCA1, BRCA2 and TP53 genes, including variant annotation, ACMG/AMP criteria, gnomAD allele frequencies (non-cancer database v2.1.1), ClinVar classification, prediction scores, and spliceogenic predictions of variants classified as VUS. We followed the guidelines of ACMG/AMP (PMID: 25741868) for variant classification, using the VarSome var…
